# Supplementary material for: Geopolitical risk contagion across strategic sectors: Nonlinear evidence from defense, cybersecurity, energy, and raw materials
Source: PLoS One. 2025 Sep 2;20(9):e0330557. doi: 10.1371/journal.pone.0330557 (PMC12404389; doi:10.1371/journal.pone.0330557)
Supplement: S5 Appendix — (ZIP) [file pone.0330557.s007.zip]

Archive with 4 entries (4 files):
- S5 Appendix-1.tif
- S5 Appendix-2.tif
- S5 Appendix-3.tif
- S5 Appendix-4.tif
